# Supplementary material for: Concentrated solar CO2 reduction in H2O vapour with >1% energy conversion efficiency
Source: Nat Commun. 2024 Jun 1;15:4675. doi: 10.1038/s41467-024-49003-8 (PMC11144235; doi:10.1038/s41467-024-49003-8)
Supplement: Supplementary file 4 — Source Data [file 41467_2024_49003_MOESM4_ESM.xlsx]

## Sheet: Fig. 2d
Temperature (℃)	Dark-CH4 yield	1200 mW/cm2-CH4 yield
200	1.13	12.64
250	0.83	19.14
300	0.85	29.68
350	1.36	45.41
400	2.64	56.66

## Sheet: Fig. 2e
Name of catalysts	Light source conditions	CH4 yield	CH4 yield
NF@0.1%Ni@CeO2-Vo	Dark	0	0
	Nonconcentrated solar irradiation	1.24	2.47
	Concentrated solar irradiation	1.88	192.75
NF@0.1%Ni@CeO2	Concentrated solar irradiation	1.35	4.62
	Nonconcentrated solar irradiation	1.08	1.92
	Dark	0	0

## Sheet: Fig. 2f
181	3.7e-05
240	0.00033
267	0.264
300	0.35
310	0.034
350	0.89
355	0.0372
362.1	1.14
450	0.05
530	0.0002
700	0.0011

## Sheet: Fig. 2i
Concentrated solar irradiation		Nonconcentrated solar irradiation
1.57	5.89	2.62	1.59
1.68	5.76	2.7	1.42174
1.81	5.68	2.8	1.11081
1.93	5.6	2.92	0.8882
2.06	5.56	3.02	0.65822

## Sheet: Fig. 3b
350	350.557	350	175.278	350	100.159	350	58.4261	350	43.8196
351	461.636	351	230.818	351	131.896	351	76.9393	351	57.7045
352	556.089	352	278.045	352	158.883	352	92.6815	352	69.5111
353	619.195	353	309.598	353	176.913	353	103.199	353	77.3994
354	916.555	354	458.278	354	261.873	354	152.759	354	114.569
355	1104.91	355	552.456	355	315.689	355	184.152	355	138.114
356	1257.23	356	628.615	356	359.209	356	209.538	356	157.154
357	1660.94	357	830.468	357	474.553	357	276.823	357	207.617
358	2028.41	358	1014.2	358	579.544	358	338.068	358	253.551
359	2437.19	359	1218.59	359	696.339	359	406.198	359	304.648
360	2927.75	360	1463.88	360	836.5	360	487.959	360	365.969
361	3361.52	361	1680.76	361	960.436	361	560.254	361	420.191
362	4095.27	362	2047.63	362	1170.08	362	682.545	362	511.908
363	4630.87	363	2315.44	363	1323.11	363	771.812	363	578.859
364	5634.18	364	2817.09	364	1609.77	364	939.03	364	704.272
365	6416.77	365	3208.39	365	1833.36	365	1069.46	365	802.096
366	7270.57	366	3635.29	366	2077.31	366	1211.76	366	908.821
367	8105.26	367	4052.63	367	2315.79	367	1350.88	367	1013.16
368	9141.73	368	4570.87	368	2611.92	368	1523.62	368	1142.72
369	10017	369	5008.51	369	2862.01	369	1669.5	369	1252.13
370	11413.8	370	5706.89	370	3261.08	370	1902.3	370	1426.72
371	12190	371	6095	371	3482.86	371	2031.67	371	1523.75
372	13435.6	372	6717.8	372	3838.74	372	2239.27	372	1679.45
373	14413.9	373	7206.94	373	4118.25	373	2402.31	373	1801.74
374	15413.6	374	7706.8	374	4403.88	374	2568.93	374	1926.7
375	16482.1	375	8241.04	375	4709.17	375	2747.01	375	2060.26
376	17857.6	376	8928.81	376	5102.18	376	2976.27	376	2232.2
377	18834.2	377	9417.08	377	5381.19	377	3139.03	377	2354.27
378	20171.5	378	10085.8	378	5763.3	378	3361.92	378	2521.44
379	21444.5	379	10722.2	379	6126.99	379	3574.08	379	2680.56
380	22561.1	380	11280.5	380	6446.02	380	3760.18	380	2820.13
381	23502.7	381	11751.4	381	6715.06	381	3917.12	381	2937.84
382	24638	382	12319	382	7039.41	382	4106.33	382	3079.74
383	25922.9	383	12961.5	383	7406.54	383	4320.48	383	3240.36
384	26351.7	384	13175.8	384	7529.05	384	4391.95	384	3293.96
385	27631.7	385	13815.9	385	7894.77	385	4605.28	385	3453.96
386	28379.6	386	14189.8	386	8108.46	386	4729.93	386	3547.45
387	28752.2	387	14376.1	387	8214.93	387	4792.04	387	3594.03
388	29310.3	388	14655.1	388	8374.36	388	4885.05	388	3663.78
389	30031.3	389	15015.7	389	8580.37	389	5005.22	389	3753.91
390	30332.7	390	15166.4	390	8666.5	390	5055.46	390	3791.59
391	30805.5	391	15402.7	391	8801.57	391	5134.25	391	3850.69
392	31225	392	15612.5	392	8921.42	392	5204.16	392	3903.12
393	31044.3	393	15522.1	393	8869.79	393	5174.05	393	3880.53
394	31498.4	394	15749.2	394	8999.56	394	5249.74	394	3937.31
395	31610	395	15805	395	9031.44	395	5268.34	395	3951.26
396	31385.1	396	15692.5	396	8967.17	396	5230.85	396	3923.14
397	31806.8	397	15903.4	397	9087.67	397	5301.14	397	3975.85
398	31582.3	398	15791.2	398	9023.52	398	5263.72	398	3947.79
399	31453.3	399	15726.6	399	8986.65	399	5242.21	399	3931.66
400	31852.5	400	15926.2	400	9100.71	400	5308.75	400	3981.56
401	31628.9	401	15814.5	401	9036.83	401	5271.48	401	3953.61
402	31120	402	15560	402	8891.43	402	5186.67	402	3890
403	30520.5	403	15260.2	403	8720.14	403	5086.75	403	3815.06
404	30438.4	404	15219.2	404	8696.69	404	5073.07	404	3804.8
405	29866.9	405	14933.4	405	8533.4	405	4977.82	405	3733.36
406	29562.4	406	14781.2	406	8446.4	406	4927.07	406	3695.3
407	29158.3	407	14579.2	407	8330.95	407	4859.72	407	3644.79
408	28518.9	408	14259.4	408	8148.25	408	4753.15	408	3564.86
409	28342.5	409	14171.2	409	8097.85	409	4723.75	409	3542.81
410	27616.4	410	13808.2	410	7890.39	410	4602.73	410	3452.05
411	27472.8	411	13736.4	411	7849.38	411	4578.8	411	3434.1
412	26759.8	412	13379.9	412	7645.65	412	4459.96	412	3344.97
413	26364.2	413	13182.1	413	7532.64	413	4394.04	413	3295.53
414	25628.5	414	12814.2	414	7322.43	414	4271.42	414	3203.56
415	25140.6	415	12570.3	415	7183.02	415	4190.09	415	3142.57
416	24636.3	416	12318.1	416	7038.94	416	4106.05	416	3079.53
417	23850.8	417	11925.4	417	6814.51	417	3975.13	417	2981.35
418	22689.9	418	11344.9	418	6482.82	418	3781.65	418	2836.23
419	22579	419	11289.5	419	6451.14	419	3763.17	419	2822.38
420	22161.8	420	11080.9	420	6331.95	420	3693.64	420	2770.23
421	21336.9	421	10668.4	421	6096.25	421	3556.14	421	2667.11
422	20628.1	422	10314	422	5893.73	422	3438.01	422	2578.51
423	20235.7	423	10117.9	423	5781.64	423	3372.62	423	2529.47
424	19451	424	9725.49	424	5557.42	424	3241.83	424	2431.37
425	18647.2	425	9323.62	425	5327.78	425	3107.87	425	2330.91
426	18217.9	426	9108.96	426	5205.12	426	3036.32	426	2277.24
427	17439.5	427	8719.76	427	4982.72	427	2906.59	427	2179.94
428	16873.5	428	8436.73	428	4820.99	428	2812.24	428	2109.18
429	16318.8	429	8159.39	429	4662.51	429	2719.8	429	2039.85
430	15794.5	430	7897.24	430	4512.71	430	2632.41	430	1974.31
431	15238.8	431	7619.42	431	4353.95	431	2539.81	431	1904.86
432	14844.7	432	7422.34	432	4241.34	432	2474.11	432	1855.58
433	14610.4	433	7305.2	433	4174.4	433	2435.07	433	1826.3
434	13961.8	434	6980.89	434	3989.08	434	2326.96	434	1745.22
435	13373.5	435	6686.73	435	3820.99	435	2228.91	435	1671.68
436	13095.2	436	6547.6	436	3741.49	436	2182.53	436	1636.9
437	12338.6	437	6169.3	437	3525.32	437	2056.43	437	1542.33
438	12101.4	438	6050.69	438	3457.53	438	2016.9	438	1512.67
439	11718.6	439	5859.3	439	3348.17	439	1953.1	439	1464.83
440	11344.2	440	5672.08	440	3241.19	440	1890.69	440	1418.02
441	10897.5	441	5448.74	441	3113.56	441	1816.25	441	1362.18
442	10775.3	442	5387.65	442	3078.66	442	1795.88	442	1346.91
443	10126.5	443	5063.24	443	2893.28	443	1687.75	443	1265.81
444	9781.27	444	4890.63	444	2794.65	444	1630.21	444	1222.66
445	9320.74	445	4660.37	445	2663.07	445	1553.46	445	1165.09
446	9141.52	446	4570.76	446	2611.86	446	1523.59	446	1142.69
447	9205.17	447	4602.58	447	2630.05	447	1534.19	447	1150.65
448	8804.12	448	4402.06	448	2515.46	448	1467.35	448	1100.51
449	8356.7	449	4178.35	449	2387.63	449	1392.78	449	1044.59
450	8016.57	450	4008.29	450	2290.45	450	1336.1	450	1002.07
451	8189.74	451	4094.87	451	2339.93	451	1364.96	451	1023.72
452	7937.39	452	3968.69	452	2267.82	452	1322.9	452	992.173
453	7546.88	453	3773.44	453	2156.25	453	1257.81	453	943.36
454	7465.43	454	3732.71	454	2132.98	454	1244.24	454	933.179
455	7008.92	455	3504.46	455	2002.55	455	1168.15	455	876.115
456	6815.26	456	3407.63	456	1947.22	456	1135.88	456	851.907
457	6625.98	457	3312.99	457	1893.14	457	1104.33	457	828.247
458	6530.58	458	3265.29	458	1865.88	458	1088.43	458	816.322
459	6545.36	459	3272.68	459	1870.1	459	1090.89	459	818.17
460	6404.07	460	3202.03	460	1829.73	460	1067.34	460	800.509
461	6167.26	461	3083.63	461	1762.07	461	1027.88	461	770.907
462	6118.62	462	3059.31	462	1748.18	462	1019.77	462	764.828
463	6041.52	463	3020.76	463	1726.15	463	1006.92	463	755.19
464	6070.44	464	3035.22	464	1734.41	464	1011.74	464	758.804
465	5870.23	465	2935.11	465	1677.21	465	978.371	465	733.778
466	5669.86	466	2834.93	466	1619.96	466	944.976	466	708.732
467	5846.89	467	2923.45	467	1670.54	467	974.482	467	730.862
468	5824.2	468	2912.1	468	1664.06	468	970.7	468	728.025
469	5903.34	469	2951.67	469	1686.67	469	983.889	469	737.917
470	5520.96	470	2760.48	470	1577.42	470	920.16	470	690.12
471	5856.62	471	2928.31	471	1673.32	471	976.103	471	732.077
472	5724.9	472	2862.45	472	1635.69	472	954.15	472	715.613
473	5578.08	473	2789.04	473	1593.74	473	929.68	473	697.26
474	5494.35	474	2747.17	474	1569.81	474	915.724	474	686.793
475	5456.27	475	2728.13	475	1558.93	475	909.378	475	682.033
476	5583.91	476	2791.95	476	1595.4	476	930.651	476	697.988
477	5443.61	477	2721.8	477	1555.32	477	907.268	477	680.451
478	5523	478	2761.5	478	1578	478	920.501	478	690.376
479	5366.43	479	2683.22	479	1533.27	479	894.405	479	670.804
480	5350.27	480	2675.14	480	1528.65	480	891.712	480	668.784
481	5643.74	481	2821.87	481	1612.5	481	940.623	481	705.467
482	5511.93	482	2755.97	482	1574.84	482	918.655	482	688.992
483	5662.9	483	2831.45	483	1617.97	483	943.817	483	707.863
484	5557.01	484	2778.51	484	1587.72	484	926.169	484	694.626
485	5655.45	485	2827.73	485	1615.84	485	942.576	485	706.932
486	5704.45	486	2852.22	486	1629.84	486	950.741	486	713.056
487	5830.16	487	2915.08	487	1665.76	487	971.694	487	728.77
488	5768.7	488	2884.35	488	1648.2	488	961.45	488	721.087
489	5783.38	489	2891.69	489	1652.39	489	963.896	489	722.922
490	5976.75	490	2988.38	490	1707.64	490	996.126	490	747.094
491	5843.46	491	2921.73	491	1669.56	491	973.911	491	730.433
492	6037.24	492	3018.62	492	1724.93	492	1006.21	492	754.655
493	6036.17	493	3018.08	493	1724.62	493	1006.03	493	754.521
494	6205.51	494	3102.75	494	1773	494	1034.25	494	775.689
495	6073.25	495	3036.62	495	1735.21	495	1012.21	495	759.156
496	6337.63	496	3168.81	496	1810.75	496	1056.27	496	792.204
497	6329.75	497	3164.87	497	1808.5	497	1054.96	497	791.219
498	6364.43	498	3182.21	498	1818.41	498	1060.74	498	795.554
499	6354.89	499	3177.44	499	1815.68	499	1059.15	499	794.361
500	6405.19	500	3202.59	500	1830.05	500	1067.53	500	800.648
501	6579.89	501	3289.94	501	1879.97	501	1096.65	501	822.486
502	6694.65	502	3347.32	502	1912.76	502	1115.77	502	836.831
503	6710.05	503	3355.02	503	1917.16	503	1118.34	503	838.756
504	6916.2	504	3458.1	504	1976.06	504	1152.7	504	864.525
505	6681.19	505	3340.59	505	1908.91	505	1113.53	505	835.148
506	7015.53	506	3507.76	506	2004.44	506	1169.25	506	876.941
507	7343.24	507	3671.62	507	2098.07	507	1223.87	507	917.905
508	7049.61	508	3524.81	508	2014.17	508	1174.94	508	881.201
509	7209.28	509	3604.64	509	2059.79	509	1201.55	509	901.159
510	7474.52	510	3737.26	510	2135.58	510	1245.75	510	934.315
511	7424.38	511	3712.19	511	2121.25	511	1237.4	511	928.047
512	7659.2	512	3829.6	512	2188.34	512	1276.53	512	957.4
513	7602.83	513	3801.42	513	2172.24	513	1267.14	513	950.354
514	7660.6	514	3830.3	514	2188.74	514	1276.77	514	957.575
515	7548.92	515	3774.46	515	2156.83	515	1258.15	515	943.615
516	8084.04	516	4042.02	516	2309.73	516	1347.34	516	1010.51
517	8001.68	517	4000.84	517	2286.19	517	1333.61	517	1000.21
518	8218.87	518	4109.44	518	2348.25	518	1369.81	518	1027.36
519	8305.13	519	4152.56	519	2372.89	519	1384.19	519	1038.14
520	8468	520	4234	520	2419.43	520	1411.33	520	1058.5
521	8522.55	521	4261.28	521	2435.01	521	1420.43	521	1065.32
522	8550.05	522	4275.03	522	2442.87	522	1425.01	522	1068.76
523	8644.61	523	4322.3	523	2469.89	523	1440.77	523	1080.58
524	8760.96	524	4380.48	524	2503.13	524	1460.16	524	1095.12
525	8999.38	525	4499.69	525	2571.25	525	1499.9	525	1124.92
526	9117.2	526	4558.6	526	2604.91	526	1519.53	526	1139.65
527	8917.62	527	4458.81	527	2547.89	527	1486.27	527	1114.7
528	9527.12	528	4763.56	528	2722.03	528	1587.85	528	1190.89
529	9503.18	529	4751.59	529	2715.19	529	1583.86	529	1187.9
530	9528.1	530	4764.05	530	2722.31	530	1588.02	530	1191.01
531	9447.77	531	4723.88	531	2699.36	531	1574.63	531	1180.97
532	9721.4	532	4860.7	532	2777.54	532	1620.23	532	1215.18
533	9763.76	533	4881.88	533	2789.64	533	1627.29	533	1220.47
534	9769.76	534	4884.88	534	2791.36	534	1628.29	534	1221.22
535	10059.9	535	5029.95	535	2874.25	535	1676.65	535	1257.49
536	10027.6	536	5013.79	536	2865.02	536	1671.26	536	1253.45
537	10140.1	537	5070.06	537	2897.18	537	1690.02	537	1267.52
538	10015.8	538	5007.92	538	2861.67	538	1669.31	538	1251.98
539	10138.7	539	5069.34	539	2896.77	539	1689.78	539	1267.34
540	10385.6	540	5192.8	540	2967.31	540	1730.93	540	1298.2
541	10872.4	541	5436.2	541	3106.4	541	1812.07	541	1359.05
542	10513.3	542	5256.67	542	3003.81	542	1752.22	542	1314.17
543	10676.1	543	5338.05	543	3050.31	543	1779.35	543	1334.51
544	10691.7	544	5345.87	544	3054.78	544	1781.96	544	1336.47
545	10502.4	545	5251.18	545	3000.67	545	1750.39	545	1312.79
546	10777.1	546	5388.57	546	3079.18	546	1796.19	546	1347.14
547	10529	547	5264.52	547	3008.3	547	1754.84	547	1316.13
548	10684.3	548	5342.15	548	3052.66	548	1780.72	548	1335.54
549	10642.3	549	5321.16	549	3040.66	549	1773.72	549	1330.29
550	10728.9	550	5364.44	550	3065.4	550	1788.15	550	1341.11
551	10653.9	551	5326.96	551	3043.98	551	1775.65	551	1331.74
552	10650.4	552	5325.18	552	3042.96	552	1775.06	552	1331.29
553	11148	553	5574	553	3185.14	553	1858	553	1393.5
554	10951.7	554	5475.83	554	3129.05	554	1825.28	554	1368.96
555	10533	555	5266.51	555	3009.43	555	1755.5	555	1316.63
556	10924.9	556	5462.45	556	3121.4	556	1820.82	556	1365.61
557	10665.9	557	5332.96	557	3047.41	557	1777.65	557	1333.24
558	10534.7	558	5267.37	558	3009.93	558	1755.79	558	1316.84
559	10333.2	559	5166.59	559	2952.34	559	1722.2	559	1291.65
560	10744.1	560	5372.04	560	3069.74	560	1790.68	560	1343.01
561	10447.8	561	5223.88	561	2985.07	561	1741.29	561	1305.97
562	10778.3	562	5389.13	562	3079.5	562	1796.38	562	1347.28
563	10370	563	5184.98	563	2962.84	563	1728.33	563	1296.24
564	10205.3	564	5102.65	564	2915.8	564	1700.88	564	1275.66
565	9989.81	565	4994.91	565	2854.23	565	1664.97	565	1248.73
566	10206.9	566	5103.44	566	2916.25	566	1701.15	566	1275.86
567	10098.7	567	5049.37	567	2885.35	567	1683.12	567	1262.34
568	10035.5	568	5017.77	568	2867.29	568	1672.59	568	1254.44
569	9759.89	569	4879.95	569	2788.54	569	1626.65	569	1219.99
570	9841.41	570	4920.7	570	2811.83	570	1640.23	570	1230.18
571	9555.76	571	4777.88	571	2730.22	571	1592.63	571	1194.47
572	9648.25	572	4824.13	572	2756.64	572	1608.04	572	1206.03
573	9336.45	573	4668.22	573	2667.56	573	1556.07	573	1167.06
574	9380.92	574	4690.46	574	2680.26	574	1563.49	574	1172.61
575	9316.22	575	4658.11	575	2661.78	575	1552.7	575	1164.53
576	8877.76	576	4438.88	576	2536.5	576	1479.63	576	1109.72
577	8931.74	577	4465.87	577	2551.93	577	1488.62	577	1116.47
578	8260.92	578	4130.46	578	2360.26	578	1376.82	578	1032.61
579	8181.37	579	4090.68	579	2337.53	579	1363.56	579	1022.67
580	8286.06	580	4143.03	580	2367.45	580	1381.01	580	1035.76
581	7987.39	581	3993.69	581	2282.11	581	1331.23	581	998.424
582	7882.65	582	3941.33	582	2252.19	582	1313.78	582	985.332
583	7762.26	583	3881.13	583	2217.79	583	1293.71	583	970.282
584	7589.03	584	3794.51	584	2168.29	584	1264.84	584	948.628
585	7341.2	585	3670.6	585	2097.49	585	1223.53	585	917.65
586	7149.46	586	3574.73	586	2042.7	586	1191.58	586	893.682
587	7068.4	587	3534.2	587	2019.54	587	1178.07	587	883.55
588	6774.06	588	3387.03	588	1935.45	588	1129.01	588	846.758
589	6728.7	589	3364.35	589	1922.49	589	1121.45	589	841.088
590	6707.83	590	3353.91	590	1916.52	590	1117.97	590	838.479
591	6500.66	591	3250.33	591	1857.33	591	1083.44	591	812.583
592	6116.29	592	3058.15	592	1747.51	592	1019.38	592	764.537
593	6152.57	593	3076.29	593	1757.88	593	1025.43	593	769.072
594	5569.02	594	2784.51	594	1591.15	594	928.17	594	696.128
595	5388.58	595	2694.29	595	1539.59	595	898.096	595	673.572
596	5648.56	596	2824.28	596	1613.87	596	941.426	596	706.07
597	5294.92	597	2647.46	597	1512.84	597	882.487	597	661.865
598	5241.96	598	2620.98	598	1497.7	598	873.659	598	655.244
599	5130.16	599	2565.08	599	1465.76	599	855.027	599	641.27
600	5137.1	600	2568.55	600	1467.74	600	856.184	600	642.138
601	4778.12	601	2389.06	601	1365.18	601	796.353	601	597.265
602	4418.11	602	2209.05	602	1262.32	602	736.351	602	552.263
603	4753.6	603	2376.8	603	1358.17	603	792.266	603	594.2
604	4473.91	604	2236.95	604	1278.26	604	745.651	604	559.239
605	4423.17	605	2211.58	605	1263.76	605	737.194	605	552.896
606	4160.38	606	2080.19	606	1188.68	606	693.397	606	520.048
607	4234.37	607	2117.19	607	1209.82	607	705.729	607	529.296
608	3964.15	608	1982.07	608	1132.61	608	660.691	608	495.518
609	3967.2	609	1983.6	609	1133.49	609	661.2	609	495.9
610	3733.8	610	1866.9	610	1066.8	610	622.3	610	466.725
611	3632.6	611	1816.3	611	1037.89	611	605.433	611	454.075
612	3743.74	612	1871.87	612	1069.64	612	623.957	612	467.968
613	3812.29	613	1906.14	613	1089.22	613	635.381	613	476.536
614	3386.73	614	1693.37	614	967.638	614	564.455	614	423.342
615	3297.18	615	1648.59	615	942.052	615	549.53	615	412.148
616	3251.34	616	1625.67	616	928.954	616	541.89	616	406.418
617	3157.59	617	1578.79	617	902.168	617	526.265	617	394.699
618	3167.88	618	1583.94	618	905.11	618	527.981	618	395.985
619	3233.82	619	1616.91	619	923.949	619	538.971	619	404.228
620	3309.98	620	1654.99	620	945.709	620	551.664	620	413.748
621	2868.28	621	1434.14	621	819.509	621	478.047	621	358.535
622	2908.27	622	1454.14	622	830.935	622	484.712	622	363.534
623	2830.22	623	1415.11	623	808.634	623	471.703	623	353.777
624	2516.15	624	1258.07	624	718.899	624	419.358	624	314.518
625	2701.59	625	1350.79	625	771.882	625	450.264	625	337.698
626	2593.92	626	1296.96	626	741.119	626	432.319	626	324.239
627	2688.92	627	1344.46	627	768.262	627	448.153	627	336.115
628	2399.96	628	1199.98	628	685.702	628	399.993	628	299.995
629	2330.49	629	1165.24	629	665.854	629	388.415	629	291.311
630	2379.95	630	1189.98	630	679.986	630	396.658	630	297.494
631	2369.94	631	1184.97	631	677.127	631	394.99	631	296.243
632	2473.48	632	1236.74	632	706.709	632	412.247	632	309.185
633	2353.85	633	1176.92	633	672.528	633	392.308	633	294.231
634	2136.5	634	1068.25	634	610.427	634	356.083	634	267.062
635	2257.59	635	1128.8	635	645.027	635	376.266	635	282.199
636	2370.11	636	1185.05	636	677.173	636	395.018	636	296.263
637	2025.83	637	1012.92	637	578.809	637	337.639	637	253.229
638	2136.18	638	1068.09	638	610.336	638	356.029	638	267.022
639	2091.99	639	1046	639	597.712	639	348.665	639	261.499
640	1848.33	640	924.167	640	528.095	640	308.056	640	231.042
641	1948.37	641	974.186	641	556.678	641	324.729	641	243.546
642	2058.02	642	1029.01	642	588.007	642	343.004	642	257.253
643	1728.14	643	864.069	643	493.754	643	288.023	643	216.017
644	1673.26	644	836.632	644	478.075	644	278.877	644	209.158
645	1671.6	645	835.799	645	477.599	645	278.6	645	208.95
646	1781.29	646	890.645	646	508.94	646	296.882	646	222.661
647	1787.39	647	893.693	647	510.681	647	297.897	647	223.423
648	1555.33	648	777.664	648	444.379	648	259.221	648	194.416
649	1823.11	649	911.554	649	520.888	649	303.851	649	227.888
650	1523.87	650	761.934	650	435.391	650	253.978	650	190.483
651	1662.01	651	831.004	651	474.859	651	277.001	651	207.751
652	1387.79	652	693.896	652	396.512	652	231.299	652	173.474
653	1457.24	653	728.622	653	416.355	653	242.874	653	182.155
654	1473.46	654	736.728	654	420.987	654	245.576	654	184.182
655	1546.65	655	773.324	655	441.9	655	257.775	655	193.331
656	1441.01	656	720.507	656	411.718	656	240.169	656	180.127
657	1348.3	657	674.152	657	385.23	657	224.717	657	168.538
658	1728.96	658	864.481	658	493.989	658	288.16	658	216.12
659	1368.95	659	684.474	659	391.128	659	228.158	659	171.118
660	1542.94	660	771.471	660	440.841	660	257.157	660	192.868
661	1426.59	661	713.297	661	407.598	661	237.766	661	178.324
662	1816.88	662	908.441	662	519.109	662	302.814	662	227.11
663	1217.1	663	608.548	663	347.742	663	202.849	663	152.137
664	1229.28	664	614.64	664	351.223	664	204.88	664	153.66
665	1395.18	665	697.589	665	398.622	665	232.53	665	174.397
666	1253.01	666	626.506	666	358.004	666	208.835	666	156.627
667	1264.9	667	632.448	667	361.399	667	210.816	667	158.112
668	1338.13	668	669.066	668	382.323	668	223.022	668	167.266
669	1269.67	669	634.836	669	362.764	669	211.612	669	158.709
670	1093.13	670	546.564	670	312.322	670	182.188	670	136.641
671	1166.66	671	583.328	671	333.33	671	194.443	671	145.832
672	1242.18	672	621.092	672	354.91	672	207.031	672	155.273
673	1264.73	673	632.364	673	361.351	673	210.788	673	158.091
674	847.565	674	423.782	674	242.161	674	141.261	674	105.946
675	1347.03	675	673.517	675	384.867	675	224.506	675	168.379
676	1407.34	676	703.67	676	402.097	676	234.557	676	175.918
677	1147.03	677	573.517	677	327.724	677	191.172	677	143.379
678	961.977	678	480.989	678	274.851	678	160.33	678	120.247
679	1030.4	679	515.201	679	294.4	679	171.734	679	128.8
680	701.437	680	350.719	680	200.411	680	116.906	680	87.6796
681	597.563	681	298.781	681	170.732	681	99.5938	681	74.6954
682	503.023	682	251.512	682	143.721	682	83.8372	682	62.8779
683	593.707	683	296.854	683	169.631	683	98.9512	683	74.2134
684	674.1	684	337.05	684	192.6	684	112.35	684	84.2625
685	575.053	685	287.527	685	164.301	685	95.8422	685	71.8816
686	528.836	686	264.418	686	151.096	686	88.1393	686	66.1045
687	669.899	687	334.95	687	191.4	687	111.65	687	83.7374
688	667.687	688	333.843	688	190.768	688	111.281	688	83.4608
689	453.704	689	226.852	689	129.63	689	75.6174	689	56.713
690	647.757	690	323.878	690	185.073	690	107.959	690	80.9696
691	550.506	691	275.253	691	157.288	691	91.7511	691	68.8133
692	384.909	692	192.454	692	109.974	692	64.1514	692	48.1136
693	343.434	693	171.717	693	98.124	693	57.239	693	42.9293
694	416.748	694	208.374	694	119.071	694	69.4579	694	52.0934
695	424.703	695	212.351	695	121.344	695	70.7838	695	53.0878
696	398.511	696	199.255	696	113.86	696	66.4185	696	49.8139
697	441.968	697	220.984	697	126.277	697	73.6613	697	55.246
698	414.787	698	207.393	698	118.511	698	69.1311	698	51.8484
699	386.238	699	193.119	699	110.354	699	64.373	699	48.2797
700	262.697	700	131.349	700	75.0564	700	43.7829	700	32.8372
701	287.323	701	143.662	701	82.0923	701	47.8872	701	35.9154
702	371.635	702	185.817	702	106.181	702	61.9391	702	46.4544
703	339.345	703	169.673	703	96.9558	703	56.5575	703	42.4182
704	386.884	704	193.442	704	110.538	704	64.4807	704	48.3605
705	353.08	705	176.54	705	100.88	705	58.8467	705	44.135
706	381.441	706	190.72	706	108.983	706	63.5734	706	47.6801
707	475.936	707	237.968	707	135.982	707	79.3226	707	59.492
708	331.44	708	165.72	708	94.6973	708	55.2401	708	41.4301
709	316.095	709	158.047	709	90.3127	709	52.6824	709	39.5118
710	276.816	710	138.408	710	79.0902	710	46.136	710	34.602
711	518.394	711	259.197	711	148.113	711	86.399	711	64.7992
712	409.144	712	204.572	712	116.898	712	68.1906	712	51.143
713	270.295	713	135.148	713	77.2272	713	45.0492	713	33.7869
714	426.554	714	213.277	714	121.873	714	71.0924	714	53.3193
715	281.984	715	140.992	715	80.5669	715	46.9973	715	35.248
716	183.339	716	91.6697	716	52.3827	716	30.5566	716	22.9174
717	347.851	717	173.925	717	99.3859	717	57.9751	717	43.4813
718	382.743	718	191.372	718	109.355	718	63.7906	718	47.8429
719	223.607	719	111.804	719	63.8879	719	37.2679	719	27.9509
720	485.699	720	242.849	720	138.771	720	80.9497	720	60.7123
721	262.673	721	131.336	721	75.0493	721	43.7788	721	32.8341
722	536.615	722	268.307	722	153.319	722	89.4358	722	67.0769
723	304.569	723	152.285	723	87.0197	723	50.7615	723	38.0711
724	435.597	724	217.798	724	124.456	724	72.5995	724	54.4496
725	158.953	725	79.4767	725	45.4152	725	26.4922	725	19.8692
726	390.01	726	195.005	726	111.432	726	65.0017	726	48.7513
727	398.737	727	199.368	727	113.925	727	66.4561	727	49.8421
728	305.585	728	152.792	728	87.31	728	50.9308	728	38.1981
729	312.172	729	156.086	729	89.1919	729	52.0286	729	39.0214
730	318.952	730	159.476	730	91.1293	730	53.1587	730	39.8691
731	253.503	731	126.752	731	72.4295	731	42.2505	731	31.6879
732	259.059	732	129.53	732	74.0169	732	43.1765	732	32.3824
733	151.275	733	75.6377	733	43.2216	733	25.2126	733	18.9094
734	154.579	734	77.2893	734	44.1653	734	25.7631	734	19.3223
735	39.484	735	19.742	735	11.2811	735	6.58066	735	4.9355
736	363.05	736	181.525	736	103.729	736	60.5084	736	45.3813
737	371.09	737	185.545	737	106.026	737	61.8483	737	46.3863
738	337.187	738	168.593	738	96.3391	738	56.1978	738	42.1484
739	516.645	739	258.323	739	147.613	739	86.1076	739	64.5807
740	263.851	740	131.925	740	75.3859	740	43.9751	740	32.9813
741	359.447	741	179.723	741	102.699	741	59.9078	741	44.9308
742	551.071	742	275.535	742	157.449	742	91.8451	742	68.8839
743	328.558	743	164.279	743	93.8736	743	54.7596	743	41.0697
744	95.8972	744	47.9486	744	27.3992	744	15.9829	744	11.9871
745	244.878	745	122.439	745	69.9652	745	40.813	745	30.6098
746	250.096	746	125.048	746	71.4561	746	41.6827	746	31.262
747	255.448	747	127.724	747	72.9851	747	42.5746	747	31.931
748	365.121	748	182.56	748	104.32	748	60.8535	748	45.6401
749	638.9	749	319.45	749	182.543	749	106.483	749	79.8625
750	108.725	750	54.3624	750	31.0643	750	18.1208	750	13.5906
751	222.053	751	111.027	751	63.4438	751	37.0089	751	27.7567
752	113.387	752	56.6933	752	32.3962	752	18.8978	752	14.1733
753	115.816	753	57.908	753	33.0903	753	19.3026	753	14.477
754	295.802	754	147.901	754	84.515	754	49.3004	754	36.9753
755	181.357	755	90.6785	755	51.8163	755	30.2262	755	22.6696
756	308.8	756	154.4	756	88.2284	756	51.4666	756	38.5999
757	315.38	757	157.69	757	90.1085	757	52.5633	757	39.4224
758	257.651	758	128.826	758	73.6146	758	42.9419	758	32.2064
759	460.562	759	230.281	759	131.589	759	76.7603	759	57.5702
760	403.082	760	201.541	760	115.166	760	67.1803	760	50.3852
761	274.27	761	137.135	761	78.3629	761	45.7117	761	34.2838
762	349.72	762	174.86	762	99.9201	762	58.2867	762	43.715
763	285.416	763	142.708	763	81.5475	763	47.5694	763	35.6771
764	291.28	764	145.64	764	83.2228	764	48.5467	764	36.41
765	148.671	765	74.3357	765	42.4776	765	24.7786	765	18.5839
766	75.8616	766	37.9308	766	21.6747	766	12.6436	766	9.4827
767	1082.91	767	541.454	767	309.402	767	180.485	767	135.364
768	236.405	768	118.203	768	67.5443	768	39.4008	768	29.5506
769	321.278	769	160.639	769	91.7938	769	53.5464	769	40.1598
770	0	770	0	770	0	770	0	770	0
771	501.478	771	250.739	771	143.279	771	83.5796	771	62.6847
772	255.732	772	127.866	772	73.0662	772	42.622	772	31.9665
773	347.729	773	173.864	773	99.3511	773	57.9548	773	43.4661
774	532.022	774	266.011	774	152.006	774	88.6704	774	66.5028
775	180.969	775	90.4845	775	51.7054	775	30.1615	775	22.6211
776	276.806	776	138.403	776	79.0875	776	46.1344	776	34.6008
777	282.108	777	141.054	777	80.6022	777	47.018	777	35.2635
778	287.624	778	143.812	778	82.1782	778	47.9373	778	35.953
779	488.845	779	244.423	779	139.67	779	81.4742	779	61.1057
780	498.126	780	249.063	780	142.322	780	83.021	780	62.2657
781	405.94	781	202.97	781	115.983	781	67.6568	781	50.7426
782	206.812	782	103.406	782	59.0892	782	34.4687	782	25.8515
783	105.461	783	52.7304	783	30.1317	783	17.5768	783	13.1826
784	215.151	784	107.575	784	61.4716	784	35.8584	784	26.8938
785	1095.92	785	547.959	785	313.119	785	182.653	785	136.99
786	334.792	786	167.396	786	95.6548	786	55.7987	786	41.849
787	454.491	787	227.246	787	129.855	787	75.7485	787	56.8114
788	346.787	788	173.393	788	99.0819	788	57.7978	788	43.3483
789	117.455	789	58.7276	789	33.5587	789	19.5759	789	14.6819
790	358.242	790	179.121	790	102.355	790	59.7071	790	44.7803
791	364.788	791	182.394	791	104.225	791	60.7979	791	45.5984
792	124.014	792	62.0071	792	35.4326	792	20.669	792	15.5018
793	506.266	793	253.133	793	144.648	793	84.3777	793	63.2833
794	387.61	794	193.805	794	110.746	794	64.6016	794	48.4512
795	0	795	0	795	0	795	0	795	0
796	537.667	796	268.833	796	153.619	796	89.6111	796	67.2083
797	548.668	797	274.334	797	156.762	797	91.4447	797	68.5835
798	0	798	0	798	0	798	0	798	0
799	287.045	799	143.522	799	82.0128	799	47.8408	799	35.8806
800	293.944	800	146.972	800	83.9839	800	48.9906	800	36.7429

## Sheet: Fig. 4a
Name of catalysts	CO yield	CH4 yield	Light source conditions
NF@0.1%Ni@CeO2-Vo	1.88	192.75	Concentrated solar irradiation
NF@CeO2-Vo	1.46	3.88	Concentrated solar irradiation
NF@CeO2-Vo	1.14	1.76	Nonconcentrated solar irradiation
NF@CeO2-Vo	0	0	Dark

## Sheet: Fig. 4b
NF@0.1%Ni@CeO2		NF@0.1%Ni@CeO2-Vo		NF@CeO2-Vo
300	2.53322	300	2.70551	300	0.81957
310	3.84638	310	10.0723	310	1.69502
320	8.55889	318.969	16.8138	320	2.943
330	14.6591	320.246	20.5539	330	3.86966
340	15.7115	325.718	24.0174	340	3.05941
350	15.0782	338.851	26.9036	350	2.7707
360	15.7394	354.537	24.294	360	2.48199
370	14.6591	371.5	21.997	370	3.13392
380	13.3459	379.708	20.7343	380	2.23053
390	10.4588	392.111	19.3393	390	2.08617
400	11.1946	406.338	18.2569	400	1.39234
410	9.62995	413.999	16.9461	410	1.57394
420	8.02804	422.754	15.2384	420	1.47616
430	7.23641	431.692	12.1718	430	1.06637
440	6.13745	440	9.8069	440	0.72178
450	7.17122	450	9.90003	450	0.67987
460	11.0828	460	14.3846	460	0.37253
470	15.1248	470	19.4475	470	0.64262
480	17.4437	480	23.5604	480	0.83354
490	17.9839	490	25.0396	490	0.6333
500	17.4065	500	23.1515	500	1.96976
510	16.2051	510	19.0146	510	1.32714
520	14.3983	520	17.3911	520	1.54135
530	13.1597	530	15.6232	530	1.83471
540	11.8837	540	14.4086	540	1.76487
550	11.6882	550	16.3087	550	0.54948
560	11.1387	563.566	18.305	560	1.49944
570	11.0456	570	18.8342	570	1.93716
580	11.6789	580	19.676	580	2.28175
590	12.098	574.51	19.1589	590	1.76487
600	10.6078	586.183	19.6039	600	2.07686
610	10.0956	610.078	18.3892	610	1.81143
620	9.28532	628.5	15.8277	620	1.67639
630	8.0746	640.72	13.4826	630	1.34111
640	6.01638	648.381	11.9914	640	2.66826
650	6.10951	656.407	9.6944	650	1.14553
660	4.37723	671.546	7.44553	660	1.23867
670	5.59729	663.338	8.47977	670	1.30852
680	3.13858	680	6.32711	680	1.65776
690	2.99888	690	5.42516	690	1.79281
700	2.35626	700	4.17445	700	0.9453
710	2.42146	710	3.3687	710	0.9127
720	1.6112	720	2.69525	720	0.65659
730	0.04657	730	2.0722	730	0.79629
740	1.53669	740	0.8056	740	0.65659
750	0.36322	750	2.47268	750	0.65659
760	0.74506	760	6.17586	760	0.64262
770	0.53086	770	7.85059	770	0.86148
780	1.23867	780	6.5914	780	0.29337
790	1.25729	790	4.31225	790	0.1723
800	1.10828	800	3.48118	800	0.47498
810	1.93716	810	2.15602	810	0.6659
820	2.47734	820	0.76835	820	0.2794
830	1.59257	830	1.26661	830	0.40978
840	1.6857	840	0.40047	840	0.06054
850	0.72644	850	1.63696	850	0.98721
860	0.82888	860	1.74624	860	0.08848
870	1.49944	870	1.46219	870	0.25612
880	0.71712	880	1.73316	880	0.6333
890	0.36322	890	1.78815	890	0.50292
900	2.90574	900	1.90922	900	0.25612
910	0.22352	910	2.27244	910	0.43307
920	0.13039	920	5.19369	920	0.81491
930	0.79163	930	7.12026	930	0.18627
940	0.94995	940	4.92926	940	0.43772
950	1.04309	950	3.58192	950	0.22352
960	0.50292	960	2.58701	960	0.66124
970	1.0524	970	2.05787	970	0.36788
980	0.56811	980	0.53086	980	0.29337
990	0.75438	990	1.70899	990	0.43307
1000	0.43772	1000	1.89991	1000	0.53551
1010	1.07103	1010	2.23053	1010	0.18161
1020	1.80677	1020	2.85452	1020	1.09897
1030	0.67987	1030	2.64963	1030	0.84285
1040	1.17347	1040	2.84055	1040	0.47963
1050	0.39116	1050	1.91853	1050	0.62865
1060	0.43772	1060	2.61106	1060	0.50292
1070	0.5588	1070	2.82193	1070	0.31665
1080	1.84403	1080	2.94779	1080	0.4936
1090	0.76369	1090	2.81261	1090	0.27474
1100	1.18278	1100	3.26047	1100	0.40978

## Sheet: Fig. 4d
	NF@0.1%Ni@CeO2-Vo	NF@0.1%Ni@CeO2	NF@CeO2-Vo
0.599	1.173	3.687	11.498
0.649	1.519	4.251	11.271
0.699	1.837	6.021	11.905
0.749	1.506	4.022	13.605
0.799	1.672	6.269	11.568
0.849	1.506	5.703	9.301
0.899	1.921	5.199	15.681
0.949	1.507	6.269	11.727
0.999	1.672	3.226	19.365
1.099	1.083	4.243	9.951

## Sheet: Fig. 4e
	NF@0.1%Ni@CeO2-Vo	NF@0.1%Ni@CeO2	NF@CeO2-Vo
0.6	53.941	28.571	5.021
0.648	70.823	28.013	8.422
0.7	70.204	44.276	15.443
0.75	78.026	38.527	18.754
0.8	107.531	44.276	20.173
0.85	77.08	41.511	29.632
0.9	98.873	49.041	16.862
0.95	70.131	41.911	5.038
1	63.037	45.804	10.714
1.1	59.057	43.01	5.021

## Sheet: Fig. 4f
	NF@0.1%Ni@CeO2-Vo	NF@0.1%Ni@CeO2	NF@CeO2-Vo
0.6	0.02	0.2	0.41
0.65	0.023	0.1	0.5
0.7	0.021	0.36	0.54
0.75	0.02	0.75	0.6
0.8	0.019	0.34	0.8
0.85	0.021	0.31	0.46
0.9	0.022	0.2	0.6
0.95	0.02	0.14	0.43
1	0.021	0.18	0.56
1.05	0.022	0.1	0.5
1.1	0.02	0.08	0.44

[truncated: 27 more sheets: Fig. 5a, Fig. 5b, Fig. 5c, Fig. 5d, Fig. 5e, Fig. 5f, Supplementary Fig. 4a, Supplementary Fig. 4b, Supplementary Fig. 12, Supplementary Fig. 13, Supplementary Fig. 16, Supplementary Fig. 18, Supplementary Fig. 20, Supplementary Fig. 21a, Supplementary Fig. 21b, Supplementary Fig. 23a, Supplementary Fig. 23b, Supplementary Fig. 27, Supplementary Fig. 29a, Supplementary Fig. 29b …]
